# Supplementary material for: High- or Intermediate-Risk Histologic Features in Patients with Clinical Early-Stage Cervical Cancer Planned for Fertility-Sparing Surgery: A Systematic Review
Source: Cancers (Basel). 2023 Aug 1;15(15):3920. doi: 10.3390/cancers15153920 (PMC10417237; doi:10.3390/cancers15153920)
Supplement: Supplementary file 1 [file cancers-15-03920-s001.zip]

Archive with 1 entries (1 files):
- cancers-2513984-supplementary.pdf
